# Supplementary material for: Localized and Transient Oxygenation of Shallow Oceans of Southwestern Laurentia at the Ediacaran–Cambrian Boundary
Source: Geobiology. 2025 Dec 30;24(1):e70039. doi: 10.1111/gbi.70039 (PMC12754582; doi:10.1111/gbi.70039)
Supplement: Supplementary file 2 — Table S1: Geochemical results from the Deep Spring Formation, Mount Dunfee, USA; BDL, Below Detection Limit; NA, not available/no measurement. Table S2: Geochemical results from the La Ciénega Formation, Cerro Rajón, Mexico; BDL, Below Detection Limit; NA, not available/no measurement. Table S3: Acid comparison results (varying acid types, digestion protocol, and filter usage); BDL, Below Detection Limit; rep, sample replica. Table S4: Compilation of dominant redox conditions from the marine carbonate and shale studies during late Ediacaran and early Cambrian (shown in Figure 7). Table S5: Spearman's rank correlation coefficients (ρ) and p‐values calculated to test for the influence of diagenetic indicators. Statistically significant relationships are bolded and italicized (α = 0.05). [file GBI-24-e70039-s002.xlsx]

## Sheet: T1-MountDunfee (DSF)
Table S1 - Geochemical results from the Deep Spring Formation, Mount Dunfee, USA; BDL=Below Detection Limit; NA=not available/no measurement
sampleID	height	Rock Unit	δ13C	δ18O	δ238U	laboratory 2SD	n	I/(Ca+Mg)	Mg/Ca	Mg	Al	Si	K	Ca	Sc	Ti	V	Cr	Mn	Fe	Ni	Sr	Y	Zr	Mo	La	Ce	Pr	Nd	Sm	Eu	Gd	Tb	Dy	Ho	Er	Tm	Yb	Lu	Th	U	Total REE	Ce/Ce*	Eu/Eu*	Pr/Yb (sn)	Dy/Sm (sn)	La/Lu (sn)	Mn/Sr	Mg/Ca
unit: m	unit: m		‰	‰	‰	‰		µmol/mol	mol/mol	ppm	ppm	ppm	ppm	ppm	ppm	ppm	ppm	ppm	ppm	ppm	ppm	ppm	ppm	ppm	ppm	ppm	ppm	ppm	ppm	ppm	ppm	ppm	ppm	ppm	ppm	ppm	ppm	ppm	ppm	ppm	ppm	ppm						ppm/ppm	ppm/ppm
source: this study, unless specify			Smith et al. (2016)	Smith et al. (2016)
E1426-1.6	163.1	Dunfee Mb	-3.05	-16.65	*-0.269121223	0.16	1	0.137572	0.0161126	4203.48	590.824	1039.56	223.247	429322	3.26506	729.296	2.52791	2.40125	407.562	5050.57	1.41062	1265.01	10.3093	0.555616	0.0165719	10.5249	26.1565	2.78723	10.1836	2.37594	0.670986	2.14342	0.313177	2.06744	0.377015	0.999413	0.130318	0.803545	0.114692	1.49427	2.33971	59.6482	1.07253	1.59063	1.02932	1.12491	0.903254	0.322181	0.00979098
E1426-4.5	166	Dunfee Mb	-2.94	-18.44	*0.153477411	0.16	1	0	0.029671	9666.78	1626.72	3372.3	74.6362	467416	1.52045	552.362	1.90613	2.32672	147.321	2073.71	0.279908	354.643	6.16146	0.213331	0.0144762	6.8371	14.2452	1.68141	5.88354	1.2444	0.276985	1.08827	0.153601	1.08229	0.204481	0.571188	0.0756039	0.471765	0.0688247	0.516626	1.70403	33.8847	0.927337	1.28142	1.05764	1.12436	0.977802	0.415407	0.0206813
E1426-14.5	176	Dunfee Mb	-2.96	-14.63	*-0.174126539	0.16	1	0	0.0980596	19367.2	23.4144	330.167	13.471	339479	0.06715	507.94	1.36269	2.16777	202.738	503.044	0.100796	643.613	1.46702	0.0383667	0.00356486	0.868442	1.73417	0.220972	0.822595	0.193657	0.0448426	0.187101	0.0268946	0.196864	0.0387453	0.108671	0.014115	0.0828199	0.012119	0.0129209	0.863079	4.55201	0.913856	1.28171	0.791758	1.31418	0.70534	0.315	0.0570498
E1426-22.0	183.5	Dunfee Mb	-2.99	-22.24	*-0.12475543	0.16	2	0	0.0915671	17410.3	18.891	200.912	14.252	448243	0.189151	535.672	1.35944	3.24949	396.771	928.444	0.180317	792.746	2.428	0.124595	0.0126351	2.63018	5.22422	0.570298	2.08506	0.47642	0.177438	0.478393	0.058847	0.354541	0.060275	0.141893	0.0158795	0.0871928	0.0117243	0.060102	1.76736	12.3724	1.04764	2.14364	1.94093	0.96205	2.20812	0.500502	0.0388412
E1421-68.5	318	Esmeralda Mb	-3.95	-16.74	-0.683607	0.16	1	0	0.0274953	7937.4	451.57	925.875	228.858	388908	4.19562	389.031	3.50663	1.3421	1539.86	4881.5	0.565613	173.717	17.0621	0.730779	0.0354622	14.7984	29.5476	3.9043	14.5615	3.301	0.93558	3.1047	0.435096	2.93814	0.542535	1.45388	0.188108	1.17825	0.177728	0.47072	0.93731	77.0668	0.882912	1.59636	0.98332	1.15067	0.819562	8.86418	0.0204095
E1421-81.6	331.1	Esmeralda Mb	-3.81	-16.53	*-0.026133701639619	0.16	1	1.17939	0.0305045	7218.46	2121.9	2040.41	150.098	370314	5.54469	325.718	3.32737	2.84382	736.251	6914.35	2.95069	151.226	17.0593	0.165414	0.0164018	13.4068	28.7039	3.44283	12.9448	3.35501	1.05841	3.29462	0.485061	3.19661	0.588105	1.5602	0.203478	1.25785	0.183412	0.757936	0.284663	73.681	0.980578	1.72293	0.81222	1.23174	0.719481	4.86856	0.0194928
E1421-83.0	332.5	Esmeralda Mb	-4.33	-16	-0.622635	0.16	1	0.0580559	0.0309072	8109.46	73.59	417.499	54.3046	415078	0.430869	710.101	1.34474	1.04204	700.616	2955.48	0.618289	337.066	5.60474	0.194767	0.0147638	3.91215	8.25072	0.850384	3.17576	0.746596	0.186135	0.793742	0.116836	0.849842	0.170882	0.483047	0.064216	0.391196	0.0566679	0.263284	0.497891	20.0482	1.13341	1.32613	0.645073	1.47155	0.679519	2.07858	0.0195372
E1421-92.6	342.1	Esmeralda Mb	-5.49	-18.11	-0.39391	0.16	1	0	0.00708041	842.411	170.91	270.64	89.6832	259957	4.91303	297.402	0.610469	1.74129	613.406	1104.13	0.663657	85.0331	15.4796	0.5139	0.00990015	7.33896	18.3714	2.18294	9.13732	2.64482	0.803181	2.98556	0.472737	3.19903	0.583833	1.53141	0.203128	1.32859	0.204484	0.428749	0.0937906	50.9874	1.10193	1.54532	0.487573	1.56367	0.353263	7.21374	0.00324058
E1421-95.5	345	Esmeralda Mb	-6.38	-17.04	-0.371652	0.16	2	0	0.0257203	7600.8	297.433	760.878	162.988	437265	2.38144	413.756	2.20358	1.38519	1304.37	2971.07	0.763159	167.596	20.9312	0.808478	0.0549164	13.6572	30.9424	3.19089	12.0483	2.98861	0.773785	3.15467	0.495299	3.52204	0.707682	1.96648	0.260034	1.60394	0.236503	0.873369	0.425173	75.5478	1.14533	1.35112	0.590353	1.52351	0.56839	7.78287	0.0173826
E1421-105.6	355.1	Esmeralda Mb	-6.84	-17.67	-0.339829	0.16	1	0	0.0132582	2565.16	245.242	320.261	100.061	232192	4.3865	314.283	0.980328	1.20832	738.575	1532.74	0.487933	100.054	12.2911	0.816234	0.0182748	5.17227	14.2387	1.61622	6.91665	2.17771	0.633744	2.41425	0.376132	2.61743	0.472078	1.23651	0.160979	1.03475	0.159959	0.686626	0.149984	39.2274	1.17935	1.49788	0.463503	1.5538	0.31827	7.38179	0.0110476
E1421-107	356.5	Esmeralda Mb	-8.16	-18	-0.457484	0.16	1	0	0.0115636	2145.83	166.94	346.8	74.208	230259	3.08882	292.408	1.14848	1.45524	781.751	1962.36	0.480267	82.5734	21.5934	1.85844	0.00982821	8.65946	24.1079	2.61365	11.3874	3.38603	0.988916	3.93143	0.59343	4.13786	0.760532	1.96719	0.243761	1.51728	0.234919	0.857133	0.0895207	64.5298	1.25709	1.49595	0.511176	1.57982	0.362824	9.46735	0.0093192
E1421-116	365.5	Esmeralda Mb	-6.73	-17.35	-0.402012	0.16	1	0	0.0248174	6518.1	190.442	201.842	62.2747	219324	3.97926	365.85	3.13184	2.00506	671.219	3307.57	0.45964	109.933	12.8802	0.614173	0.043573	5.26646	13.6755	1.72724	7.53934	2.35635	0.885787	2.63156	0.401354	2.62396	0.471192	1.2156	0.159479	1.01372	0.15629	0.436423	0.0713743	40.1239	1.08105	1.94388	0.50562	1.43958	0.331674	6.10569	0.029719
E1421-123.3	372.8	Esmeralda Mb	-6.44	-14.89	-0.686771	0.16	1	0	0.0128355	2848.66	216.785	247.601	120.513	336063	4.12366	352.775	2.06962	2.31554	599.718	1562.42	0.4928	135.203	19.9146	0.962497	0.0318773	10.2622	26.9048	3.06954	12.4736	3.55423	1.01554	3.83215	0.567414	3.8951	0.723376	1.93324	0.248671	1.50492	0.224584	1.25079	0.253311	70.2094	1.11417	1.50976	0.60527	1.41675	0.449765	4.43569	0.00847656
E1421-131.4	380.9	Esmeralda Mb	-4.47	-16.91	-0.57894	0.16	1	0.304639	0.0174676	4215.8	673.394	678.912	101.747	382707	3.33799	356.165	1.37856	1.49317	749.655	3707.97	0.992941	129.519	16.2951	0.360502	0.018145	13.3465	29.6417	3.62411	13.5621	3.26963	1.04349	3.12073	0.446012	3.05403	0.56711	1.49505	0.198825	1.20048	0.176764	0.898362	0.535011	74.7466	0.957421	1.77711	0.895853	1.20753	0.743185	5.78801	0.0110157
E1421-139.5	389	Esmeralda Mb	-2.92	-13.87	-0.277084	0.16	1	0.466323	0.0288353	9155.05	460.948	500.042	165.804	425554	3.30588	220.999	1.19763	1.03041	421.08	1463.73	1.07015	73.3109	11.7698	0.214475	0.024508	12.272	26.3176	3.2229	11.6391	2.61552	0.58874	2.34143	0.338407	2.31658	0.430851	1.17738	0.15604	0.964027	0.138953	1.15277	0.368381	64.5195	0.922461	1.2757	0.99208	1.14501	0.869305	5.74375	0.0215132
E1421-161.4	410.9	Esmeralda Mb	-1.3	-13.49	-0.634492	0.16	1	0.148154	0.0398758	10191.5	77.462	318.78	41.8499	461318	0.661992	700.128	1.61136	0.497968	244.35	2348.58	0.399262	293.043	3.52858	0.222126	0.0138477	3.56034	7.71627	0.833994	2.85282	0.606387	0.136375	0.577711	0.0839713	0.603113	0.117747	0.328209	0.0437958	0.268075	0.039047	0.178217	0.284114	17.7678	0.98999	1.24605	0.923201	1.28579	0.897484	0.833836	0.0220922
E1421-166.5	416	Esmeralda Mb	0.15	-14.51	-0.651616	0.16	1	0	0.0195829	5917.64	17.0856	101.461	14.602	545878	0.246964	463.923	4.19082	1.28758	98.7051	1943.11	0.179491	214.58	1.46662	0.123728	0.0117382	1.8294	3.95276	0.371064	1.26687	0.262793	0.0596238	0.246089	0.0341447	0.244524	0.046078	0.128973	0.0171303	0.103476	0.0151104	0.158406	0.502902	8.57803	1.13766	1.28404	1.06413	1.2029	1.19167	0.459992	0.0108406
E1421-180.4	429.9	Esmeralda Mb	0.68	-12.02	NA	NA	NA	0	0.0605715	12336.8	131.735	394.558	49.8259	364263	1.31986	621.438	3.38441	1.5772	226.009	2681.57	0.366344	437.4	4.88049	0.143463	0.0080055	5.22382	13.0139	1.4655	5.24403	1.16248	0.249269	1.01267	0.141865	0.949928	0.17339	0.466003	0.0618037	0.376771	0.0545828	0.523963	0.504283	29.596	0.993978	1.23916	1.15424	1.05639	0.94201	0.51671	0.0338679
E1421-188	437.5	Esmeralda Mb	-1.48	-13.42	-0.802542	0.16	1	0	0.0185039	5903.48	605.261	1056.89	73.7344	483454	2.95384	605.349	4.17992	1.23631	1829.92	4757.79	1.19323	435.463	31.541	0.582179	0.0173434	15.1463	40.3891	4.21284	16.9045	4.55543	1.26039	5.11446	0.766915	5.41976	1.01298	2.6723	0.348482	2.13345	0.313426	0.724735	1.03277	100.25	1.20335	1.4363	0.58598	1.53805	0.475659	4.20225	0.0122111
E1421-189	438.5	Esmeralda Mb	-3.32	-17.78	-0.281433	0.16	1	0	0.0533466	12737.8	75.4368	309.579	25.523	494550	0.991965	368.977	3.24496	0.826269	1477.65	4907.07	0.4428	172.288	18.8025	0.171388	0.0137794	8.53096	22.1416	2.1656	8.50785	2.33426	0.759029	2.75396	0.42272	3.18401	0.624464	1.73855	0.229095	1.39534	0.203004	0.38991	0.576702	54.9904	1.25646	1.64747	0.46056	1.76338	0.413635	8.57665	0.0257564
E1421-191.4	440.9	Esmeralda Mb	-2.8	-16.48	-0.26562	0.16	1	0	0.115158	30989.4	246.013	618.106	87.3904	381668	3.37866	461.162	4.03742	2.45275	2456.82	10361.7	0.966615	234.996	48.6593	0.477646	0.0140921	16.8118	47.2424	5.03462	21.1575	6.40514	1.84697	7.33957	1.18977	8.71921	1.74823	5.12175	0.737804	4.88902	0.748999	1.29164	0.100338	128.993	1.2335	1.44865	0.305587	1.75983	0.220931	10.4547	0.0811947
E1421-210.5	460	Esmeralda Mb	-2.56	-13.49	-0.463734	0.16	1	0	0.0446442	6740.84	103.255	200.846	53.4357	398460	0.778471	810.851	0.76164	1.01772	785.742	1050.41	0.299598	603.311	24.9094	0.291769	0.00702064	11.9391	25.1881	2.93911	11.7764	2.93656	0.722629	3.19284	0.486402	3.7063	0.762036	2.2253	0.301715	1.90169	0.285653	0.646688	0.296646	68.3639	1.07412	1.2844	0.458633	1.63164	0.411394	1.30238	0.0169172
* δ238U data of the upper Dunfee Member are excluded due to dolomitization (see rationale in section 5.1.3)
* δ238U data is an outlier and excluded based on other proxies for diagenesis, such as anomalouly high Al levels
[truncated: 4 more columns]

## Sheet: T2-CerroRajon (SNR)
Table S2 - Geochemical results from the La Ciénega Formation, Cerro Rajón, Mexico; BDL=Below Detection Limit; NA=not available/no measurement
sampleID	height	Rock Unit	δ13C	δ18O	δ238U	laboratory 2SD	n	I/(Ca+Mg)	Mg/Ca	Mg	Al	Si	K	Ca	Sc	V	Cr	Mn	Fe	Ni	Sr	Y	Zr	Mo	La	Ce	Pr	Nd	Sm	Eu	Gd	Tb	Dy	Ho	Er	Tm	Yb	Lu	Th	U	Total REE	Ce/Ce*	Eu/Eu*	Ba/Eu	Pr/Yb (sn)	Dy/Sm (sn)	La/Lu (sn)	Mn/Sr	Mg/Ca
unit: m	unit: m		‰	‰	‰	‰		µmol/mol	mol/mol	ppm	ppm	ppm	ppm	ppm	ppm	ppm	ppm	ppm	ppm	ppm	ppm	ppm	ppm	ppm	ppm	ppm	ppm	ppm	ppm	ppm	ppm	ppm	ppm	ppm	ppm	ppm	ppm	ppm	ppm	ppm	ppm			ppm/ppm				ppm/ppm	ppm/ppm
source: this study, unless specify			Hodgin et al. (2021)	Hodgin et al. (2021)
CR1804-7.5	7.5	Unit 1	0.27	-7.91	-0.200141	0.16	2	0.256753	1.09686	137668	139.482	88.4503	51.1048	297129	0.281131	4.74151	1.60414	792.916	7222.57	3.22714	63.3305	6.75411	0.288497	0.0105401	1.6356	5.76286	0.590069	2.54697	0.754789	0.196561	0.881735	0.13507	0.833258	0.170926	0.53879	0.0607159	0.431736	0.0619788	0.238861	0.582798	14.6011	1.31866	1.32466	10.5155	0.405577	1.42717	0.259752	12.5203	0.463328
CR1804-14	14	Unit 1	0.35	-9.64	-0.291954	0.16	1	0.269674	0.451405	137559	213.953	207.709	105.114	299066	0.238657	8.52654	7.10048	925.982	8361.35	2.70108	65.2403	7.37886	0.435761	0.0168358	1.48788	5.20795	0.560695	2.6121	0.83905	0.240411	1.02307	0.149674	0.904465	0.183989	0.568531	0.0596808	0.422818	0.059761	0.153605	0.507357	14.3201	1.35356	1.459	10.475	0.393516	1.39356	0.245061	14.1934	0.459963
CR1804-16	16	Unit 1	0.4	-9.75	-0.461906	0.16	2	0.167691	1.04532	131632	139.006	151.415	77.4018	284318	0.253588	13.686	3.55031	760.656	9410.41	2.33149	61.1304	6.96865	0.253011	0.00729698	1.44332	4.75633	0.578652	2.54764	0.816947	0.226095	0.955319	0.153861	0.935856	0.188575	0.577163	0.0626351	0.454293	0.0640527	0.128357	0.287873	13.7607	1.13201	1.38397	11.7895	0.377981	1.48094	0.221794	12.4432	0.462973
CR1804-46	46	Unit 1	-0.06	-8.31	-0.624441	0.16	1	0.0171952	0.86748	123302	254.044	233.348	153.114	263252	0.318527	1.78523	0.854393	791.243	7309.39	0.432754	118.028	5.58194	0.258544	0.0492275	2.85432	7.5352	0.702927	2.70342	0.714896	0.187188	0.82686	0.12666	0.750564	0.153027	0.47031	0.0523734	0.355245	0.0514103	0.295946	0.357926	17.4844	1.28963	1.33632	21.3141	0.58718	1.35727	0.546483	6.70388	0.46838
CR1804-51	51	Unit 1	-1.34	-5.7	-0.524887	0.16	2	0.0192217	1.03698	104043	883.128	816.274	899.663	210758	1.7705	6.60256	5.29947	760.768	4142.36	1.03775	100.089	7.62737	0.400125	0.0932493	4.41758	10.9923	1.03754	4.12801	1.15515	0.372182	1.3664	0.215244	1.21991	0.229598	0.669681	0.0713624	0.485154	0.0696173	0.68834	0.462919	26.4297	1.31856	1.61695	1008.31	0.634617	1.36525	0.624584	7.60094	0.493658
CR1804-70	70	Unit 2	-1.29	-5.84	-0.0591896	0.16	2	0	0.947074	119980	165.469	163.488	84.9887	250884	0.586039	8.61401	2.14848	322.196	2303.89	1.04306	118.258	2.70339	0.541069	0.0725976	1.85695	4.94735	0.521334	2.01877	0.507857	0.116673	0.518298	0.0717918	0.392432	0.0742815	0.223963	0.0248053	0.175714	0.0256454	0.462467	2.50314	11.4759	1.14948	1.26414	27.7873	0.880437	0.998952	0.71271	2.72452	0.478229
CR1804-76	76	Unit 2	-1.59	-6.66	-0.305694	0.16	1	0	0.00150534	112059	158.369	128.398	57.0192	231793	0.263333	5.09047	2.6595	1061.39	7948.73	0.743905	85.5038	1.86707	0.216564	0.0351207	1.77736	4.4457	0.403711	1.46809	0.332546	0.0890954	0.324459	0.0464095	0.260224	0.0508619	0.15787	0.0178703	0.131806	0.0193317	0.299718	1.29838	9.52533	1.25264	1.48057	30.727	0.908917	1.01162	0.904959	12.4133	0.483446
CR1804-82	82	Unit 2	-1.92	-10.1	-0.321453	0.16	1	0.00218479	0.922197	141073	126.332	103.197	64.7097	309156	0.250769	10.1231	4.85839	921.262	7054.22	1.65525	70.0996	2.46743	0.211558	0.0291172	2.05841	4.26885	0.459155	1.63751	0.356048	0.0982892	0.365207	0.052822	0.313947	0.0628773	0.198568	0.0240512	0.182085	0.0269556	0.205665	1.41635	10.1048	1.03718	1.49476	50.8776	0.748296	1.1399	0.751635	13.1422	0.456318
CR1804-84	84	Unit 2	-2.16	-7.43	-0.07343	0.16	2	0.0764039	0.920071	119186	68.8947	54.8653	18.2579	250645	0.116286	14.9347	2.28858	547.953	4069.28	0.969799	67.4301	1.35361	0.198518	0.0596133	0.851488	1.88994	0.223435	0.864931	0.190528	0.0536538	0.196627	0.0269622	0.154071	0.0301245	0.0911932	0.0105576	0.0763694	0.0112754	0.0795166	1.66204	4.67115	1.02424	1.549	79.4685	0.868203	1.0454	0.743311	8.12624	0.475516
CR1804-88	88	Unit 2	-1.68	-9.64	-0.0627185	0.16	1	0.0154851	0.928152	124922	100.997	84.9999	33.3355	261977	0.0894762	15.0645	2.27178	460.617	4537.66	0.890527	51.2068	1.17558	0.207588	0.0688455	0.978871	2.28532	0.250206	0.902804	0.192234	0.0504301	0.187909	0.0268447	0.150608	0.0293187	0.090347	0.010528	0.0769928	0.0115556	0.165851	2.13143	5.24397	1.03091	1.44942	58.7685	0.964352	1.01284	0.833787	8.99522	0.476844
CR1804-90	90	Unit 2	-2.12	-9.77	-0.0980494	0.16	2	0.373633	1.10285	122680	103.78	92.7388	41.5453	256027	0.100873	19.8971	2.55708	438.515	4171.04	0.807405	58.2772	1.14745	0.222825	0.0433609	1.13944	2.4867	0.269852	0.978863	0.21208	0.0536719	0.201775	0.0277911	0.153924	0.0291989	0.0906521	0.0102128	0.0743416	0.0109519	0.247926	2.04835	5.73945	1.04561	1.42819	68.4212	1.07717	0.938266	1.02406	7.52465	0.479169
CR1804-94	94	Unit 2	-2.25	-10.03	-0.233052	0.16	1	0.131302	0.467509	127495	102.957	95.6076	46.5869	270055	0.116319	7.96316	1.86985	495.329	4471.36	0.733566	52.4284	1.09801	0.247007	0.0272875	0.994429	2.24536	0.253197	0.913346	0.204078	0.049464	0.193559	0.028114	0.157138	0.0295899	0.0927054	0.0107504	0.079377	0.0118525	0.204974	1.16535	5.26296	1.00065	1.34522	71.1292	0.94657	0.995422	0.825824	9.44773	0.472109
CR1804-98	98	Unit 2	-3.54	-9.43	-0.265411	0.16	2	0.0182239	0.46196	124348	105.108	78.4762	28.8111	262666	0.0911223	17.7478	1.76867	424.45	3520.52	0.712431	57.2553	1.57619	0.205047	0.0332034	1.3066	3.25609	0.357871	1.31349	0.292654	0.0694152	0.278457	0.0396198	0.225543	0.043794	0.136617	0.0156502	0.115178	0.0168961	0.177438	1.7585	7.46787	1.04459	1.32411	62.0163	0.922028	0.996316	0.761168	7.41328	0.473406
CR1805-2	100	Unit 3	-4.83	-8.63	-0.244853	0.16	2	0.0801863	1.10026	122704	292.917	422.52	223.036	252641	0.436598	7.66837	1.9097	780.61	3332.1	1.02511	67.2716	8.77219	0.257541	0.112601	4.54074	12.3728	1.23219	4.83736	1.30485	0.382029	1.40438	0.219701	1.28443	0.253972	0.789907	0.089187	0.64655	0.0954391	0.416903	1.60798	29.4535	1.2331	1.51981	18.7203	0.565541	1.27255	0.4683	11.6039	0.485685
CR1805-5	103	Unit 3	-5.73	-7.62	-0.347442	0.16	1	0.0328811	0.458479	103160	502.229	397.516	403.613	210331	0.983985	13.3953	2.3594	996.594	5301.44	1.37573	74.4167	12.0685	0.201046	0.0502187	4.3505	12.3117	1.35602	5.71639	1.82542	0.641782	2.09693	0.333477	1.91051	0.356996	1.05219	0.115803	0.817085	0.120263	0.289555	1.42033	33.0051	1.19725	1.77609	20.0728	0.49248	1.35303	0.356065	13.3921	0.490464
CR1805-6	104	Unit 3	-6.19	-8.33	-0.10393	0.16	1	0.0353959	0.908987	113375	362.826	328.016	296.319	237313	0.826397	13.2521	2.56989	1492.83	9753.91	1.6753	99.6997	9.47434	0.404527	0.0600093	3.83266	10.5047	1.06969	4.4697	1.38331	0.478097	1.63927	0.257728	1.48798	0.283351	0.871068	0.0985382	0.707551	0.103384	0.401844	1.01727	27.1871	1.28357	1.73457	22.4812	0.448633	1.39059	0.364898	14.9733	0.477744
CR1805-14.5	112.5	Unit 3	-6.92	-6.9	-0.206384	0.16	1	0.11159	0.910168	104423	512.299	532.421	229.894	220891	0.603815	22.6836	0.714105	4016.01	2790.88	1.68491	84.1678	10.4246	0.330477	0.0654152	6.26342	8.96589	1.58325	6.07572	1.52013	0.506569	1.59052	0.238148	1.35176	0.26179	0.794858	0.0877886	0.634877	0.0956375	0.531045	0.786189	29.9703	0.679782	1.77192	74.4091	0.740028	1.14959	0.644624	47.7143	0.472737
CR1805-15.7	113.7	Unit 3	-6.48	-7.9	-0.20459	0.16	2	0.22517	0.520421	106411	1253.85	1460.95	376.74	236836	1.26577	31.486	2.83388	4236	4066.14	7.36002	174.843	21.3534	0.275509	0.0855462	9.7507	12.065	3.11008	13.4272	3.83414	1.34725	4.24581	0.596765	3.11011	0.541359	1.48936	0.152197	1.05357	0.161825	1.46599	1.13817	54.8853	0.523896	1.87244	65.3872	0.875984	1.04865	0.593081	24.2274	0.449301
CR1805-17	115	Unit 3	-6.81	-8.06	-0.147671	0.16	1	0.233439	1.04532	85557.1	707.243	798.214	205.142	174844	0.707489	11.1607	1.60325	4753.05	3707.54	3.24712	46.6381	13.3392	0.312331	0.232348	6.85778	11.5107	1.71849	6.72572	1.80012	0.630273	2.03742	0.305735	1.7494	0.334706	0.969686	0.100914	0.695982	0.102429	0.554248	1.09434	35.5394	0.820019	1.81227	154.036	0.73272	1.25635	0.658996	101.914	0.489335
CR1805-18	116	Unit 3	-7.5	-6.12	*-1.38625155635852	0.16	1	0.338947	0.98119	98700.5	880.103	546.888	291.719	221742	0.956218	17.2145	1.51025	7391.62	8781.04	2.58197	84.9176	18.8941	0.334452	0.668518	9.03846	14.05	1.93203	7.53029	2.00945	0.789484	2.36191	0.367826	2.21283	0.435143	1.32653	0.142104	1.00636	0.14895	0.332421	0.601544	43.3514	0.886619	1.98344	155.049	0.569704	1.42361	0.597278	87.0447	0.445114
CR1705-2	137	Unit 4	-1.06	-7.5	*-1.03043377252021	0.16	1	0	0.927055	120920	123.007	100.636	58.84	253749	0.186081	7.91967	0.731463	925.046	5318.6	2.74874	76.2298	1.15041	0.200893	0.0385893	0.835902	1.86652	0.19794	0.722213	0.172669	0.0467034	0.175353	0.026129	0.152277	0.0295342	0.0876635	0.00979496	0.0711905	0.0110867	0.0762604	0.517699	4.40498	1.07623	1.45492	81.7122	0.825088	1.14009	0.742127	12.135	0.476535
CR1705-4	139	Unit 4	-0.36	-8.21	-0.356154	0.16	1	0	0.953976	121926	99.958	91.6681	53.7555	256312	0.121463	4.42503	1.80223	898.678	4720.12	2.43338	63.8121	0.908231	0.157638	0.0235029	0.735318	1.61095	0.171855	0.620449	0.140943	0.0387257	0.133801	0.0197034	0.114452	0.022353	0.0709647	0.00809417	0.0593692	0.00889499	0.0799808	0.511804	3.75587	1.05862	1.51751	198.413	0.858994	1.04979	0.81368	14.0832	0.475694
CR1705-6	141	Unit 4	-0.2	-9.78	-0.247249	0.16	1	0	0.918019	115062	90.5736	88.6305	36.5942	234062	0.187399	10.2151	1.5585	845.232	4967.68	2.24046	49.7688	0.600197	0.152142	0.0401571	0.49643	1.10614	0.124679	0.45961	0.101551	0.027752	0.094381	0.013119	0.0731741	0.0143978	0.0441432	0.00498022	0.0366338	0.00556893	0.0895421	0.549158	2.60256	1.02303	1.54958	89.3744	1.00995	0.931527	0.877425	16.9832	0.491586
CR1705-8	143	Unit 4	-1.05	-9.02	-0.339376	0.16	1	0	1.02596	113835	78.67	63.3352	27.8561	233412	0.156074	16.3408	1.13979	1251.48	5110.83	2.68808	53.158	0.965973	0.0675158	0.263051	0.788959	1.7928	0.191941	0.71501	0.159206	0.0462785	0.158564	0.0217054	0.123307	0.022932	0.0715208	0.0080055	0.0578947	0.00895289	0.07318	0.730152	4.16707	1.08839	1.61892	102.321	0.983823	1.00126	0.86739	23.5427	0.487701
CR1705-11	146	Unit 4	-2.61	-6.37	-0.389532	0.16	1	0.0604764	0.931474	125965	182.525	169.601	106.591	266843	0.143055	6.8693	1.59546	1122.67	4418.33	5.15239	80.7202	2.77269	0.314675	0.0457699	2.17868	4.60539	0.484738	1.82411	0.428024	0.121269	0.439153	0.0631612	0.361186	0.0704969	0.218866	0.024465	0.18154	0.0267476	0.141299	0.654124	11.0278	1.11835	1.53684	45.8318	0.79236	1.0909	0.801739	13.9082	0.472057
CR1705-15	150	Unit 4	-2.28	-7.18	-0.276059	0.16	1	0.101713	0.944575	110675	422.789	382.676	340.807	229165	0.90591	11.3878	2.04217	1691.48	5474.38	4.6722	63.5294	9.58776	0.160582	0.0364494	5.29369	12.5761	1.42205	5.73494	1.63709	0.472769	1.69944	0.267762	1.57167	0.297988	0.926306	0.105805	0.785442	0.114737	0.269023	0.353298	32.9057	1.11563	1.51366	23.7189	0.537266	1.24111	0.454127	26.6251	0.482951
CR1705-19	154	Unit 4	-1.78	-8.42	-0.343034	0.16	1	0.0126076	0.96357	114301	136.706	152.268	51.3306	238341	0.175833	21.2463	2.11305	2601.91	6676.74	3.63969	64.0944	2.46037	0.183831	0.0280251	1.73706	4.15537	0.433451	1.63218	0.386686	0.104466	0.395949	0.0581915	0.332513	0.0640483	0.199743	0.0226753	0.166061	0.0251469	0.163018	0.547127	9.71354	1.12921	1.45588	102.177	0.774571	1.11166	0.679914	40.595	0.479567
CR1705-21	156	Unit 4	-1.52	-6.61	-0.353806	0.16	1	0.164405	0.935424	116803	181.083	217.611	139.261	246139	0.342294	20.38	2.44917	4008.91	4948.83	4.16916	61.7745	4.30515	0.610593	0.057793	2.53034	5.50091	0.678665	2.59468	0.645537	0.148498	0.671096	0.105669	0.632347	0.125177	0.394154	0.0442741	0.284536	0.0406304	0.419802	0.21322	14.3965	0.969356	1.2054	35.5818	0.707794	1.26635	0.612987	64.8959	0.474543
* δ238U data are excluded due to anomalously low values (see rationale in section 5.1.1)
[truncated: 4 more columns]

## Sheet: T3-acid comparison
Table S3 - Acid comparison results (varying acid types, digestion protocol, and filter usage); BDL=Below Detection Limit; rep=sample replica
Protocol description	sampleID	Section/Site	height	Lithology	cleaning reagent	acid	filter usage	digestion protocal	Approximated carbonate digestion, based on protocol	Ce/Ce*	Eu/Eu*	Y/Ho	BSI	total REE	27Al	39K	45Sc	51V	52Cr	55Mn	56Fe	60Ni	89Y	90Zr	139La	140Ce	141Pr	144Nd	149Sm	153Eu	157Gd	159Tb	163Dy	165Ho	166Er	169Tm	172Yb	175Lu	232Th	238U
	unit		meter						%	Ce/(Pr^2/Nd)	Eu/(Sm^2*Tb)^1/3			ppm	ppm	ppm	ppm	ppm	ppm	ppm	ppm	ppm	ppm	ppm	ppm	ppm	ppm	ppm	ppm	ppm	ppm	ppm	ppm	ppm	ppm	ppm	ppm	ppm	ppm	ppm
A	acetic-F-DSF437.5	Deep Spring Formation, Mount Dunfee, USA	437.5	limestone	Ammonium acetate	0.3 N acetic acid	0.22 μm metal-free syringe filter	Cao et al. (2020)	30	1.17845	1.61994	29.9665	1.48578	21.5655	19.3197	BLD	0.572397	0.414479	0.186051	502.392	1115.43	0.237792	6.47651	0.0684693	3.32989	8.43272	0.891857	3.55351	0.960482	0.323554	1.33685	0.20342	1.14093	0.216125	0.577671	0.0728189	0.458449	0.0672626	0.097004	0.237702
A	acetic-F-DSF437.5(rep)	Deep Spring Formation, Mount Dunfee, USA	437.5	limestone	Ammonium acetate	0.3 N acetic acid	0.22 μm metal-free syringe filter	Cao et al. (2020)	30	1.17846	1.49598	28.3117	1.37736	22.9696	18.3122	BLD	0.546648	0.401923	0.190234	492.782	1038.12	0.229996	6.28481	0.0839712	3.61998	9.14841	0.977247	3.93279	1.01985	0.30275	1.22301	0.187684	1.12852	0.221986	0.590808	0.0757912	0.469412	0.0713416	0.103485	0.249639
A	acetic-F-SNR51	La Ciénega Formation, Cerro Rajón	51	dolostone	Ammonium acetate	0.3 N acetic acid	0.22 μm metal-free syringe filter	Cao et al. (2020)	30	1.33008	1.50732	29.5425	1.50456	5.19604	131.781	46.6515	0.344355	0.780932	0.889102	137.012	660.621	0.154294	1.47688	0.0395602	0.790795	2.17929	0.203033	0.804302	0.225342	0.0690658	0.300976	0.0446181	0.263037	0.0499918	0.135499	0.0167915	0.0994196	0.013878	0.0957443	0.0708273
A	acetic-N-DSF437.5	Deep Spring Formation, Mount Dunfee, USA	437.5	limestone	Ammonium acetate	0.3 N acetic acid	no	Cao et al. (2020)	30	1.23398	1.54571	32.0455	1.46568	51.4083	93.9326	41.3896	1.35061	1.33497	0.664799	1193.15	2892.26	0.435935	15.6167	0.21015	7.80046	20.3917	2.12598	8.74375	2.37124	0.744211	2.98281	0.467498	2.59809	0.48733	1.31337	0.175709	1.05018	0.155976	0.21757	0.583324
A	acetic-N-SNR51	La Ciénega Formation, Cerro Rajón	51	dolostone	Ammonium acetate	0.3 N acetic acid	no	Cao et al. (2020)	30	1.25758	1.41175	29.3222	1.50538	5.20352	220.873	115.655	0.31707	0.878449	1.00975	122.43	665.672	0.157422	1.3773	0.056427	0.809128	2.20265	0.213365	0.830918	0.228202	0.0646965	0.274547	0.0435269	0.25154	0.0469713	0.121698	0.0151306	0.088405	0.0127491	0.110949	0.0778881
B	chloric-F-DSF437.5	Deep Spring Formation, Mount Dunfee, USA	437.5	limestone	Ammonium acetate	0.05 N hydrochloric acid	0.22 μm metal-free syringe filter	Kalderon-Asael et al. (2021)	75	1.17582	1.55215	30.9626	1.45291	38.8523	33.4932	23.5479	0.874905	0.841754	0.277324	1049.48	2211.31	0.282299	11.4072	0.050488	6.07921	15.5478	1.63156	6.43582	1.73073	0.544819	2.23451	0.340034	1.92668	0.368419	0.983832	0.128569	0.788219	0.112111	0.137563	0.513273
B	chloric-F-SNR51	La Ciénega Formation, Cerro Rajón	51	dolostone	Ammonium acetate	0.05 N hydrochloric acid	0.22 μm metal-free syringe filter	Kalderon-Asael et al. (2021)	75	1.32364	1.43822	28.9406	1.54584	11.0718	246.398	159.001	0.861332	2.60141	2.21198	294.52	1574.97	0.25192	3.10856	0.0527843	1.65095	4.65578	0.437486	1.73952	0.494562	0.145195	0.629144	0.0990745	0.571753	0.107412	0.279089	0.0344336	0.199127	0.0282209	0.144861	0.15909
B	chloric-F-SNR51(rep)	La Ciénega Formation, Cerro Rajón	51	dolostone	Ammonium acetate	0.05 N hydrochloric acid	0.22 μm metal-free syringe filter	Kalderon-Asael et al. (2021)	75	1.31182	1.41488	28.4244	1.54135	11.1514	242.493	159.825	0.837793	2.5732	2.18713	292.625	1568.26	0.249089	3.082	0.0517485	1.65489	4.68343	0.443321	1.75984	0.498271	0.143888	0.633931	0.0997739	0.577043	0.108428	0.284933	0.0351742	0.200319	0.028173	0.14456	0.160802
B	chloric-N-DSF437.5	Deep Spring Formation, Mount Dunfee, USA	437.5	limestone	Ammonium acetate	0.05 N hydrochloric acid	no	Kalderon-Asael et al. (2021)	75	1.18278	1.51422	31.1607	1.44303	39.9777	111.232	46.4568	0.825526	1.45125	0.590951	1002.75	2445.03	0.456336	11.42	0.301681	6.29406	16.1938	1.68652	6.64145	1.75034	0.534514	2.23984	0.338139	1.9205	0.366486	0.9852	0.128162	0.787557	0.111079	0.145589	0.491347
B	chloric-N-DSF437.5(rep)	Deep Spring Formation, Mount Dunfee, USA	437.5	limestone	Ammonium acetate	0.05 N hydrochloric acid	no	Kalderon-Asael et al. (2021)	75	1.22628	1.53429	31.1032	1.44778	42.1066	122.023	50.0593	0.892019	1.52017	0.617404	1052.1	2594.38	0.476923	11.7925	0.276664	6.57211	17.3049	1.74818	6.92335	1.83767	0.566036	2.32582	0.350188	2.00955	0.37914	1.0255	0.133612	0.813339	0.117274	0.154204	0.531883
B	chloric-N-SNR51	La Ciénega Formation, Cerro Rajón	51	dolostone	Ammonium acetate	0.05 N hydrochloric acid	no	Kalderon-Asael et al. (2021)	75	1.67661	1.30985	27.9123	1.48746	15.4256	712.427	1099.51	0.94538	3.48576	3.28216	314.929	2193.68	0.470489	3.22191	4.22421	2.23327	7.56959	0.551959	2.15723	0.615449	0.156987	0.687546	0.107046	0.618943	0.11543	0.320748	0.0398488	0.221098	0.0304784	0.268834	0.198455
C	nitric-F-DSF437.5	Deep Spring Formation, Mount Dunfee, USA	437.5	limestone	Ammonium acetate	2% nitric acid	0.22 μm metal-free syringe filter	Tostevin et al. (2016)	40	1.18077	1.52773	28.4005	1.50872	89.5053	109.17	30.5316	2.83789	3.6244	1.09205	1528.07	4398.73	0.826917	24.0733	0.703372	12.3484	36.1846	3.84255	15.403	4.29127	1.31068	5.21649	0.807624	4.59011	0.847638	2.27283	0.300345	1.83117	0.258528	0.689372	0.90506
C	nitric-F-OR472.8(rep)	Schwarzrand Subgroup, Neint Nababeep Plateau	472.8	limestone	Ammonium acetate	2% nitric acid	0.22 μm metal-free syringe filter	Tostevin et al. (2016)	40	0.867872	1.95489	28.6928	1.26694	23.1323	134.01	158.822	1.17525	1.59574	1.33771	81.2046	914.31	0.187543	5.88639	0.828216	3.97003	8.80417	1.14689	4.14509	1.01504	0.383816	1.06314	0.173006	1.05637	0.205152	0.56122	0.0785007	0.46663	0.0632945	0.689303	0.52466
C	nitric-F-SNR51	La Ciénega Formation, Cerro Rajón	51	dolostone	Ammonium acetate	2% nitric acid	0.22 μm metal-free syringe filter	Tostevin et al. (2016)	20	1.29248	1.45457	27.4903	1.54206	27.6654	631.67	210.827	1.91085	6.19011	4.93401	696.014	3696.69	0.624014	7.37355	0.166412	4.02797	11.6761	1.11564	4.40454	1.22164	0.364158	1.56556	0.24763	1.4329	0.268224	0.696151	0.0864205	0.48843	0.0699971	0.710844	0.36788
C	nitric-N-DSF437.5	Deep Spring Formation, Mount Dunfee, USA	437.5	limestone	Ammonium acetate	2% nitric acid	no	Tostevin et al. (2016)	40	1.16969	1.56289	28.4319	1.5022	90.2053	291.971	70.1025	2.74619	4.7192	1.53548	1535.39	4990.86	1.142	24.5256	0.881948	12.7134	36.1493	3.87487	15.5313	4.28758	1.34122	5.27649	0.809687	4.65615	0.862608	2.29047	0.300647	1.8436	0.267922	0.703732	0.982568
C	nitric-N-SNR51	La Ciénega Formation, Cerro Rajón	51	dolostone	Ammonium acetate	2% nitric acid	no	Tostevin et al. (2016)	20	1.29984	1.52436	28.1813	1.55954	31.2208	954.969	432.379	2.45587	7.58628	6.16285	820.444	4813.47	0.737997	8.58174	0.477946	4.68979	13.0353	1.23792	4.88516	1.36591	0.433003	1.83459	0.289327	1.62518	0.304519	0.790266	0.0970681	0.55242	0.0804237	0.815123	0.400172
C	nitric-N-SNR51(rep)	La Ciénega Formation, Cerro Rajón	51	dolostone	Ammonium acetate	2% nitric acid	no	Tostevin et al. (2016)	20	1.23521	1.48564	28.1037	1.56868	31.6546	1037.09	434.182	2.21418	7.45766	6.02829	799.53	4724.45	0.747922	8.43098	0.30972	4.7555	13.3677	1.28304	4.8628	1.40455	0.428129	1.83228	0.285713	1.61957	0.299996	0.786011	0.0956235	0.553975	0.0796872	0.826729	0.407301

## Sheet: T4-Refs for Fig.7
Table S4 - Compilation of dominant redox conditions from the marine carbonate and shale studies during late Ediacaran and early Cambrian (shown in Figure 7)
Craton	Formation/Unit/Location	Local proxy	Water setting	Lithology	Approx. time	Interpreted dominant redox environment (from late Ediacaran to early Cambrian)	Reference	DOI
Laurentia	La Ciénega Formation, Mexico	Ce/Ce*, I/Ca	Shallow	Dolostone	EC boundary/BACE	manganeous, transient oxygenation	This study
	Deep Spring Formation, USA	I/Ca	Shallow	Limestone	EC boundary/BACE	anoxic below nitrogenous	This study
	Sheepbed Formation, western Canada	Fe speciation; S isotope	Deep	Shale	580 Ma	shift ferrugionous to oxic	Shen et al. (2008)	https://doi.org/10.1073/pnas.0802168105
	Ediacaran strata (Sheepbed, Gametrail, Blueflower, and Risky formations), NW Canada	Fe speciation	Deep	Shale	580 Ma to EC transition	ferruginous	Johnston et al. (2013)	https://doi.org/10.1016/j.chemgeo.2013.08.046
	Ediacaran strata (Sheepbed, Gametrail, and Blueflower formations), NW Canada	Fe speciation	Deep	Shale	580 Ma to terminal EC	ferruginous with later mixed ferrugionous and oxic	Sperling et al. (2015)	https://doi.org/10.1130/B31329.1
Rio de la Plata	Tamengo Formation, Corumbá Group, Brazil	Ce/Ce*	Shallow	Limestone	EC transition <555 Ma to 541 Ma	anoxic/ redox stratified (slightly positive Ce/Ce* & overprints)	Fernandes et al. (2024)	https://doi.org/10.1016/j.jsames.2023.104696
	Corumbá Group, Brazil (Tamengo and Guaicurus formations)	Ce/Ce*, RSE, biomarker	Shallow	Limestone & dolostone intervals	~543 Ma	redox stratified (positive Ce/Ce*); inferred oxic surface water by trace elements, biomarkers	Spangenberg et al. (2014)	https://doi.org/10.1016/j.gr.2013.08.014
	Corumbá Group, Brazil (Tamengo and Guaicurus formations)	Fe speciation	Deep	Shale and Limestone	550 Ma to <541 Ma	ferruginous & oxic shift	Caxito et al. (2024)	https://doi.org/10.1016/j.gsf.2024.101810
Siberia	Olenek Uplift region, northeastern Siberia	Ce/Ce*	Shallow	Limestone & dolostone intervals	574 Ma to 539 Ma	persistently anoxic (manganous)	Cherry et al. (2022)	https://doi.org/10.1038/s41467-022-35012-y
	Upper Staraya and Kessyusa formations	Fe speciation	Shallow shelf, above mean storm wave base		545 Ma to 530 Ma	oxic (FeHR/FeT below 0.38, mostly)	Canfield et al. (2008)	10.1126/science.1154499
Baltica/ East European Platform	Nagoryany Formation, Republic of Moldova	Ce/Ce*	Shallow	Carbonate/Argillite	555 Ma to terminal EC	anoxic (Ce/Ce* 0.8-1.2)	Francovschi et al. (2020)	https://doi.org/10.1016/j.chemer.2020.125612
	Kel'tminskaya-1 drillhole, northeastern Eastern European Platform, northern Russia	Fe speciation	Deep	Shale	635 Ma to 542 Ma	presistently oxic	Johnston et al. (2012)	https://doi.org/10.1016/j.epsl.2012.05.010
Tarim	Qigebulage and Yuertusi formations	Ce/Ce*; RSE	Shallow	Predominantly dolostone	EC boundary/BACE upto Miaolingian	anoxic to oxic (gradually oxdizing)	Liyuan et al. (2021)	https://doi.org/10.1016/j.precamres.2020.105942
South China	Denying and Yanjiahe formations, Yangtze Gorge	Ce/Ce*	Shallow		551 Ma to 540 Ma	oxic above manganeous (systematic change)	Ling et al. (2013)	https://doi.org/10.1016/j.precamres.2011.10.011
	Denying Formation, Yangba, South China	Ce/Ce*, I/Ca	Shallow		551 Ma to 541 Ma	weakly oxic; heterogenous in Yangba and the Yangtze Gorge sections)	Ding et al. (2022)	https://doi.org/10.1111/gbi.12520
	Jiulongwan-Gaojiaxi-Yanjiahe section (Yangtze Gorges area) and the Xiaotan section (NE Yunnan)	Ce/Ce*, I/Ca	Shallow		635 Ma to 520 Ma	anoxic, transient oxygenations; decouple Ce/Ce*-I/Ca in Denying Fm.	Wei et al. (2024)	https://doi.org/10.1016/j.gloplacha.2024.104522
	Shibantan Member, Yangtze Gorges	I/Ca	Shallow		551 Ma to 539 Ma	weakly oxic	Huang et al. (2022)	https://doi.org/10.1016/j.precamres.2022.106814
	Nantuo to Loushanguan Formations, Yangtze Platform, southern Chian	Ce/Ce*, RSE	Shallow		635 Ma to 488.3 Ma	oxic in Denying Fm. then reducing; couple RSE and Sr/Ba - transgression	Yang et al. (2020)	https://doi.org/10.2343/geochemj.2.0607
	Xiaotan section, Yunnan, Southwest China	I/Ca	Shallow		551 Ma to 526 Ma	anoxic below iodinous	Lu et al. (2018)	10.1126/science.aar5372
	Liuchapo, Niutitang Formations, Yangtze block, South China	Fe speciation	Deep		EC transition	ferruginous (unitil Stage 3)	Wang et al. (2012)	https://doi.org/10.1016/j.chemgeo.2012.03.005
	Wuhe section, South China	Fe speciation, RSE	Deep		635-580-560 Ma, 560-522 Ma, missing EC record (due to condensed section)	oxic, transient but more frequent at EC transition	Sahoo et al. (2016)	https://doi.org/10.1111/gbi.12182
	Jiuqunao-Wangjiaping, Wuhe-Geyi, Zhalagou sections, Yangtze platform	Fe speciation	Deep (outer shelf, slope, basin)		Fortunian-Age4 (early-middle Cambrian)	euxic from 552.2-538.4Ma to Age2 524.6 Ma (n=282); step wise oxygenation from shallow to deep settings	Li et al. (2017)	https://doi.org/10.1130/G39208.1
	Gaojiaxi-Yanjiahe and Xiaotan sections, northeast Yunnan, China	Ce/Ce*	Shallow		EC transition to Cambrian age2 (525 Ma)	systematic oxygenated (decreased Ce/Ce*) from the upper Ediacaran to early Cambrian strata; but later return to anoxic in one section but not another.	Wei et al. (2018)	https://doi.org/10.1130/G40150.1
	Denying and Zhujiaquing formations, Sujiawa section, East Yunan, South China	Ce/Ce*	Shallow		EC boundary/BACE upto early-middle Cambrian (Zhongyicun Mb.)	suboxic-oxic-anoxic envrionment from upper Ediacaran to lower Cambrian strata	Yang et al. (2023)	https://doi.org/10.3389/feart.2023.1173846
Kalahari	Nama Group, Zaris and Witputs subbasins (Kuibis Subgroup)	Fe speciation	Shallow and Deep	Shale and Carbonate	550 Ma to 547 Ma	predominantly anoxic-ferruginous deep waters & transienct oxygenation in shallow, inner ramp settings	Wood et al. (2015)	https://doi.org/10.1016/j.precamres.2015.02.004
	Urusis Formation (Spitskopf Mb), Farm Swartpunt, Namibia	Fe speciation	Deep	Shale and Carbonate	545 Ma to 542 Ma	uniform oxic redox conditions (consistent with Wood et al., 2015)	Darroch et al. (2015)	https://doi.org/10.1098/rspb.2015.1003
	Nama Group, Namibia	Ce/Ce*, Fe speciation	Shallow and Deep	Shale and Carbonate	550 Ma to 541 Ma	manganese oxidized surface waters and ferruginous-reducing deep waters and	Tostevin et al. (2016)	10.1038/ncomms12818
	Lower Nama Group, Namibia (Driedoornvlagte and Zebra River sections)	I/Ca	Shallow	Limestone	550 Ma to 547 Ma	oxic (>20-70 uM); site&value variability (I/Ca 0.08-6.2 umol/mol)	Uahengo et al. (2020)	https://doi.org/10.1016/j.precamres.2020.105732
Other relevant studies	Ara Group, Oman	Ce/Ce*, RSE	Shallow		EC transition (550 Ma to 542 Ma)	anoxic–euxinic	Schroder&Grotzinger (2007)	https://doi.org/10.1144/0016-76492005-022
but not shown on Figure 7	Portfjeld Formation, North Greenland	Ce/Ce*	Shallow		carbon excursion previously correlated to the Shuram (but possible to the BACE)	anoxic/redox stratified	Rugen et al. (2022)	https://doi.org/10.1016/j.precamres.2022.106781
	Tal Group, Outer Lesser Himalaya India	Ce/Ce*, RSE	Shallow		BACE?, 535 Ma	sulfidic bottom water and oxidized surface water	Absar et al. (2024)	https://doi.org/10.1007/s12040-023-02233-8
	Amadeus Basin, Southern Australia	Ce/Ce*	Shallow		850 Ma to 490 Ma	suboxic, transient, restricted	Ward et a. (2019)	https://doi.org/10.1016/j.precamres.2019.105471
	Dongpo Formation, souther margin of North China Craton	Fe speciation, RSE	Deep	Shale	late Ediacaran ~550 to 541 Ma	ferrugionous late Ediacaran,multiple transient oxygenation events	Yang et al. (2023)	https://doi.org/10.3390/min13091124
	Newfoundland, Avalonia				585 Ma to <565 Ma	shift ferrugionous to oxic	Canfield et al. (2007)

## Sheet: T5-Stat xplot
Table S5 - Spearman’s rank correlation coefficients (ρ) and p-values calculated to test for the influence of diagenetic indicators. Statistically significant relationships are bolded and italicized (α = 0.05)
Figure	Study section	Variable	Variable	Spearman's rho (ρ)	p-value
Fig. 5 panel A	Mount Dunfee	d238U	Mn/Sr	-0.12987	0.5734
	Cerro Rajón	d238U	Mn/Sr	-0.160919	0.4117
	Mount Dunfee	I/(Ca+Mg)	Mn/Sr	-0.150357	0.5042
	Cerro Rajón	I/(Ca+Mg)	Mn/Sr	0.263993	0.1746
	Mount Dunfee	Ce/Ce*	Mn/Sr	0.451157	0.0364
	Cerro Rajón	Ce/Ce*	Mn/Sr	-0.394089	0.03887
Fig. 5 panel B	Mount Dunfee	d238U	d18O	-0.119481	0.6048
	Cerro Rajón	d238U	d18O	0.230769	0.2374
	Mount Dunfee	I/(Ca+Mg)	d18O	-0.0316542	0.8888
	Cerro Rajón	I/(Ca+Mg)	d18O	0.39266	0.03875
	Mount Dunfee	Ce/Ce*	d18O	-0.325805	0.139
	Cerro Rajón	Ce/Ce*	d18O	0.101287	0.6081
Fig. 5 panel C	Mount Dunfee	d238U	Mg/Ca	0.446753	0.04372
	Cerro Rajón	d238U	Mg/Ca	0.142857	0.4667
	Mount Dunfee	I/(Ca+Mg)	Mg/Ca	-0.066186	0.7698
	Cerro Rajón	I/(Ca+Mg)	Mg/Ca	-0.413039	0.02892
	Mount Dunfee	Ce/Ce*	Mg/Ca	-0.278374	0.2089
	Cerro Rajón	Ce/Ce*	Mg/Ca	0.178435	0.362
Fig. 6	Mount Dunfee	d238U	U/(Ca+Mg)	0.155844	0.4983
	Cerro Rajón	d238U	U/(Ca+Mg)	0.638752	< 0.001
Fig. S1	Mount Dunfee	Ce/Ce*	Eu/Eu*	0.125918	0.5752
	Cerro Rajón	Ce/Ce*	Eu/Eu*	-0.262178	0.1772
	Mount Dunfee	Ce/Ce*	d13C	-0.59	0.004
	Cerro Rajón	Ce/Ce*	d13C	-0.57	0.002
Fig. S4 upper panel	Mount Dunfee	Ce/Ce*	Fe	0.174478	0.4356
	Cerro Rajón	Ce/Ce*	Fe	0.41653	0.02838
	Mount Dunfee	Ce/Ce*	Mn	0.464709	0.03066
	Cerro Rajón	Ce/Ce*	Mn	-0.276409	0.1542
	Mount Dunfee	Ce/Ce*	BSI	0.0446076	0.8443
	Cerro Rajón	Ce/Ce*	BSI	0.107827	0.5836
Fig. S4 lower panel	Mount Dunfee	Y/Ho	Ce/Ce*	-0.168831	0.4509
	Cerro Rajón	Y/Ho	Ce/Ce*	-0.430761	0.02303
	Mount Dunfee	Y/Ho	Th	-0.59345	0.004266
	Cerro Rajón	Y/Ho	Th	-0.447728	0.01776
	Mount Dunfee	Y/Ho	Zr	-0.534726	0.01142
	Cerro Rajón	Y/Ho	Zr	-0.226601	0.2451
Fig. S5	Mount Dunfee	d238U	Mn	-0.238961	0.2955
	Cerro Rajón	d238U	Mn	-0.275315	0.1559
Fig. S6 upper panel	Mount Dunfee	Ce/Ce*	Total REE	0.195935	0.3805
	Cerro Rajón	Ce/Ce*	Total REE	0.0454297	0.8183
	Mount Dunfee	Fe	Total REE	0.5607	0.007536
	Cerro Rajón	Fe	Total REE	0.0213465	0.9146
	Mount Dunfee	Mn	Total REE	0.813665	< 0.001
	Cerro Rajón	Mn	Total REE	0.511221	0.006026
Fig. S6 lower panel	Mount Dunfee	Al	Total REE	0.682665	< 0.001
	Cerro Rajón	Al	Total REE	0.946908	< 0.001
	Mount Dunfee	Th	Total REE	0.751553	< 0.001
	Cerro Rajón	Th	Total REE	0.78763	< 0.001
	Mount Dunfee	Zr	Total REE	0.596838	< 0.001
	Cerro Rajón	Zr	Total REE	0.585112	< 0.001
Fig. S9	Mount Dunfee	d238U	U/(Ca+Mg)	0.16	0.498
	Cerro Rajón	d238U	U/(Ca+Mg)	0.66	< 0.001
	Southern Germany (after Herrmann et al., 2018)	d238U	U/(Ca+Mg)	0.7	< 0.001
Fig. S12	Mount Dunfee	Eu/Eu*	Ce/Ce*	0.13	0.575
	Cerro Rajón	Eu/Eu*	Ce/Ce*	-0.26	0.177
	Mount Dunfee	Eu/Eu*	d13C	-0.59	0.004
	Cerro Rajón	Eu/Eu*	d13C	-0.57	0.002
	Mount Dunfee	Eu/Eu*	Total REE	0.31	0.167
	Cerro Rajón	Eu/Eu*	Total REE	0.39	0.04
	Mount Dunfee	Eu/Eu*	Al	0.19	0.406
	Cerro Rajón	Eu/Eu*	Al	0.44	0.021
	Mount Dunfee	Eu/Eu*	K	0.24	0.272
	Cerro Rajón	Eu/Eu*	K	0.45	0.016
	Mount Dunfee	Eu/Eu*	Zr	0.27	0.227
	Cerro Rajón	Eu/Eu*	Zr	-0.053	0.79
	Mount Dunfee	Eu/Eu*	Th	0.11	0.639
	Cerro Rajón	Eu/Eu*	Th	0.21	0.286
